# Supplementary material for: Investigation of In Vitro Endocrine Activities of Microcystis and Planktothrix Cyanobacterial Strains
Source: Toxins (Basel). 2020 Apr 4;12(4):228. doi: 10.3390/toxins12040228 (PMC7232361; doi:10.3390/toxins12040228)
Supplement: Supplementary file 1 [file toxins-12-00228-s001.zip]

Archive with 3 entries (2 files):
- toxins-744950 supplementary update/
- toxins-744950 supplementary update/Paper II_Supplementary Material_HLM background data_revised version_2nd round.xlsx
- toxins-744950 supplementary update/toxins-744950 supplementary proof done_VM and SU-1.docx
