# Supplementary material for: Investigation of In Vitro Endocrine Activities of Microcystis and Planktothrix Cyanobacterial Strains
Source: Toxins (Basel). 2020 Apr 4;12(4):228. doi: 10.3390/toxins12040228 (PMC7232361; doi:10.3390/toxins12040228)
Supplement: Supplementary file 1 [file toxins-12-00228-s001.zip › toxins-744950 supplementary update/Paper II_Supplementary Material_HLM background data_revised version_2nd round.xlsx]

## Sheet: estradiol depletion
estradiol depletion [peak area]
	estradiol			estradiol + MC-LR 5 µM			estradiol + MC-LR 0.5 µM			estradiol + PCC
Time (min)	rep.1	rep.2	rep. 3	rep.1	rep.2	rep. 3	rep.1	rep.2	rep. 3	rep.1	rep.2	rep. 3
0	2.81831e+06	2.58908e+06	2.16513e+06	2.4199e+06	2.82255e+06	2.47477e+06	2.63531e+06	2.79021e+06	1.68364e+06	2.44816e+06	2.81198e+06	2.50135e+06
5	2.4793e+06	2.32077e+06	1.96605e+06	2.25848e+06	2.36657e+06	2.27944e+06	2.25317e+06	2.90507e+06	1.49299e+06	2.24836e+06	2.44083e+06	2.2684e+06
10	2.34339e+06	2.98582e+06	1.70104e+06	2.32642e+06	2.64278e+06	2.27187e+06	2.43352e+06	2.81763e+06	1.41254e+06	1.94166e+06	2.35506e+06	2.04042e+06
15	2.42611e+06	2.35384e+06	1.81924e+06	2.05582e+06	2.20524e+06	2.00737e+06	2.16193e+06	2.29274e+06	1.30934e+06	1.83577e+06	2.37723e+06	1.91418e+06
30	2.18219e+06	2.07204e+06	1.48707e+06	1.91937e+06	1.96256e+06	1.82013e+06	1.86258e+06	2.02559e+06	1.15623e+06	1.48856e+06	1.91979e+06	1.88624e+06
60	1.60565e+06	1.46695e+06	1.28965e+06	1.47584e+06	1.53933e+06	1.47998e+06	1.61486e+06	1.82506e+06	928170	1.16637e+06	1.51181e+06	1.44027e+06
estradiol depletion [%peak area]
Time (min)	rep.1	rep.2	rep. 3	rep.1	rep.2	rep. 3	rep.1	rep.2	rep. 3	rep.1	rep.2	rep. 3
0	100	100	100	100	100	100	100	100	100	100	100	100
5	87.9711	89.6368	90.8054	93.3295	83.8452	92.1073	85.4995	104.116	88.6763	91.839	86.8011	90.6869
10	83.149	128.657	78.5652	96.1371	93.6312	91.8014	92.3431	100.982	83.8984	79.3112	83.7511	81.5727
15	86.084	78.834	84.0245	84.9548	78.1293	81.1136	82.037	82.1706	77.7683	74.9857	84.5393	76.5259
30	77.4292	88.0279	68.6829	79.3161	69.5316	73.5477	70.6779	72.5961	68.6747	60.8033	68.2718	75.4089
60	56.9721	70.7973	59.5646	60.9874	54.5368	59.8027	61.2777	65.4095	55.1288	47.6427	53.7633	57.5797
mean estradiol depletion [%peak area] and standard devition
Time (min)		Mean	SD		Mean	SD		Mean	SD		Mean	SD
0		100	0		100	0		100	0		100	0
5		89	1		90	4		93	8		90	2
10		81	2		94	2		92	7		82	2
15		83	3		81	3		81	2		79	4
30		78	8		74	4		71	2		68	6
60		62	6		58	3		61	4		53	4

## Sheet: 2-hydroxy-estradiol production
2-hydroxy-estradiol production [peak area]
	estradiol			estradiol + MC-LR 5 µM			estradiol + MC-LR 0.5 µM			estradiol + PCC
Time (min)	rep.1	rep.2	rep. 3	rep.1	rep.2	rep. 3	rep.1	rep.2	rep. 3	rep.1	rep.2	rep. 3
0	742.773	1670.92	1363.2	751.399	1239.46	811.15	893.448	954.01	1049.17	559.347	1074.76	1159.49
5	21103.5	43714.9	37070.2	12702.8	31714.4	27621.5	14542.5	41480.7	21794.3	14564.1	33242.2	32318.2
10	41546.2	111936	67862.5	24906	72743.6	57547.8	32153.5	79950.3	40116.2	24911.7	63824.9	56163.3
15	65096.5	135313	107705	35780.7	92425	78001.9	43727.8	97107.3	54535.6	36830.4	95901.6	83600.7
30	119832	261880	177163	68544	178822	156030	76936.9	194761	104597	60619.5	171286	173331
60	184666	382198	334127	109178	287302	255716	149800	345954	174670	101823	293106	272280
2-hydroxy-estradiol production relative to incubation with estradiol alone [%peak area]
Time (min)	rep.1	rep.2	rep. 3	rep.1	rep.2	rep. 3	rep.1	rep.2	rep. 3	rep.1	rep.2	rep. 3
0	100	100	100	101.161	74.1782	59.5035	120.285	57.0948	76.9636	75.3052	64.3216	85.0567
5	100	100	100	60.1926	72.5483	74.5114	68.9104	94.8893	58.7921	69.0127	76.0433	87.1811
10	100	100	100	59.9476	64.9869	84.8006	77.392	71.4251	59.1139	59.9614	57.0192	82.7605
15	100	100	100	54.9657	68.3044	72.4217	67.1738	71.7647	50.6341	56.5781	70.8737	77.6199
30	100	100	100	57.2	68.2841	88.0713	64.2038	74.3705	59.04	50.587	65.4064	97.8369
60	100	100	100	59.1219	75.1708	76.5327	81.1194	90.5169	52.2767	55.1387	76.6895	81.4901
mean				65.4315	70.5788	75.9735	79.8475	76.6769	59.4701	61.0972	68.3923	85.3242
grand mean, 2-hydroxy-estradiol production relative to incubation with estradiol alone [%peak area] and standard devition
					Mean	SD		Mean	SD		Mean	SD
					70.6613	5.27149		71.9981	10.9648		71.6046	12.4288
				Numbers are the means of measurements at six time points and three independent experiments

## Sheet: estrone production
estrone production [peak area]
	estradiol			estradiol + MC-LR 5 µM			estradiol + MC-LR 0.5 µM			estradiol + PCC
Time (min)	rep.1	rep.2	rep. 3	rep.1	rep.2	rep. 3	rep.1	rep.2	rep. 3	rep.1	rep.2	rep. 3
0	6050.86	4311.47	4354.64	6199.87	6082.45	6186	5820.49	5132.93	4947.87	6210.1	5340.55	7061.08
5	143153	133083	130034	150431	146728	166365	149533	178659	124577	146422	153544	158672
10	224605	338460	183984	237518	271975	245697	244059	280841	169689	214939	245475	229141
15	257111	266963	225350	242761	252486	255995	256865	264784	177199	249623	295137	267870
30	286760	269888	210398	266351	286598	278613	271032	303457	184167	269684	337263	337115
60	276779	236082	228382	297519	311208	326436	316322	368638	211479	360531	439131	430545
estrone production relative to incubation with estradiol alone [%peak area]
Time (min)	rep.1	rep.2	rep. 3	rep.1	rep.2	rep. 3	rep.1	rep.2	rep. 3	rep.1	rep.2	rep. 3
0	100	100	100	102.463	141.076	142.055	96.1927	119.053	113.623	102.632	123.868	162.151
5	100	100	100	105.084	110.253	127.94	104.457	134.247	95.8036	102.284	115.375	122.024
10	100	100	100	105.749	80.3565	133.543	108.661	82.9761	92.2307	95.6963	72.5269	124.544
15	100	100	100	94.4188	94.5773	113.598	99.9043	99.184	78.6326	97.0877	110.554	118.868
30	100	100	100	92.8828	106.191	132.422	94.5152	112.438	87.5325	94.0451	124.964	160.227
60	100	100	100	107.493	131.822	142.935	114.287	156.149	92.5988	130.259	186.008	188.52
mean				101.349	110.713	132.082	103.003	117.341	93.4035	103.667	122.216	146.056
grand mean, estrone production relative to incubation with estradiol alone [%peak area] and standard devition
					Mean	SD		Mean	SD		Mean	SD
					114.714	15.7528		104.583	12.0467		123.98	21.2491
				Numbers are the means of measurements at six time points and three independent experiments
